# Supplementary material for: ‘The Little Engine That Could’: A Qualitative Study of Medical Service Access and Effectiveness among Adolescent Athletics Athletes Competing at the Highest International Level
Source: Int J Environ Res Public Health. 2021 Jul 7;18(14):7278. doi: 10.3390/ijerph18147278 (PMC8304016; doi:10.3390/ijerph18147278)
Supplement: Supplementary file 1 [file ijerph-18-07278-s001.zip]

Archive with 1 entries (1 files):
- ijerph-1242338-supplementary.pdf
